# Supplementary material for: Introducing platform surface interior angle (PSIA) and its role in flake formation, size and shape
Source: PLoS One. 2020 Nov 18;15(11):e0241714. doi: 10.1371/journal.pone.0241714 (PMC7673556; doi:10.1371/journal.pone.0241714)
Supplement: S2 File — (ZIP) [file pone.0241714.s002.zip]

Archive with 11 entries (11 files):
- bibliography.bib
- campagne_attributes.RDS
- campagne_landmarks.RDS
- Dibble_core_platform_outline.RDS
- Dibble_flakes_including_bevel.RDS
- Dibble_flakes_no_bevel.RDS
- Dibble_flakes_remeasurements.RDS
- figure_01.png
- Figure_2a.png
- MPI_flakes.RDS
- plos.csl
