# Supplementary material for: Introducing platform surface interior angle (PSIA) and its role in flake formation, size and shape
Source: PLoS One. 2020 Nov 18;15(11):e0241714. doi: 10.1371/journal.pone.0241714 (PMC7673556; doi:10.1371/journal.pone.0241714)
Supplement: S2 File — (ZIP) [file pone.0241714.s002.zip › bibliography.bib]

@article{akimune_oblique_1990,
  title = {Oblique Impact of Spherical Particles onto Silicon Nitride},
  author = {Akimune, Yoshio},
  year = {1990},
  volume = {73},
  pages = {3607--3610},
  issn = {0002-7820},
  journal = {Journal of the American Ceramic Society},
  number = {12}
}

@article{archer_geometric_2018,
  title = {A Geometric Morphometric Relationship Predicts Stone Flake Shape and Size Variability},
  author = {Archer, Will and Pop, Cornel M and Rezek, Zeljko and Schlager, Stefan and Lin, Sam C and Weiss, Marcel and Dogand{\v z}i{\'c}, Tamara and Desta, Dawit and McPherron, Shannon P},
  year = {2018},
  volume = {10},
  pages = {1991--2003},
  issn = {1866-9557},
  journal = {Archaeological and Anthropological Sciences},
  number = {8}
}

@unpublished{archer_quantifying_nodate,
  title = {Quantifying Differences in Hominin Flaking Technologies with {{3D}} Shape Analysis},
  author = {Archer, Will and Djakovic, Igor and Brenet, Michel and Bourguignon, Laurence and Presnyakova, Darya and Soressi, Marie and McPherron, Shannon P.},
  year = {n.d.},
  annotation = {,*, Igor Djakovic c, Michel Brenet d,e, Laurence Bourguignon d, Darya Presnyakova f, Marie Soressi c, Shannon P. McPherron a}
}

@incollection{bourguignon_aproximacion_2011,
  title = {Aproximaci\'on Tecno-Econ\'omica Del Debitage {{Discoide}} de Puntas Pseudo-{{Levallois}}: {{El}} Aporte de La Experimentaci\'on},
  booktitle = {La Investigacion Experimental Aplicada a La Arqueologia},
  author = {Bourguignon, Laurence and Brenet, Michel and Folgado, Mila and Ortega, Iluminada},
  editor = {Morgado Rodr{\'i}guez, A. and Baena Preysler, J.},
  year = {2011},
  pages = {53--59},
  publisher = {{Galindo, SL}},
  address = {{Ronda, Malaga}}
}

@incollection{Braun2010,
  title = {Quantifying Variation in Landscape-Scale Behaviors: {{The}} Oldowan from Koobi Fora},
  booktitle = {New Perspectives on Old Stones: {{Analytical}} Approaches to Paleolithic Technologies},
  author = {Braun, David R. and Rogers, Michael J. and Harris, John W. and Walker, Steven J.},
  editor = {Lycett, Stephen and Chauhan, Parth},
  year = {2010},
  pages = {167--182},
  publisher = {{Springer New York}},
  address = {{New York, NY}},
  doi = {10.1007/978-1-4419-6861-6\%0087},
  abstract = {Studies of stone artifact morphology are beginning to rapidly increase in complexity. While these techniques provide new insights into artifact variation, it is also necessary to insure that these methods provide data that is behaviorally relevant. Here, we provide a new technique that includes three dimensional attributes to calculate platform areas to enhance the prediction of flake area from platform attributes. This data allows the calculation of more precise measures of reduction in large unifacial flake cores in Developed Oldowan assemblages (i.e., Karari Scrapers). Here, we look at measures of curation within these tool types across a landscape scale study. We apply demographic analyses of the degree to which an assemblage can be considered to be curated (i.e., the potential use life of a tool minus the actual use life of a tool). Results suggest that even though there is significant variation within a given paleogeographic setting, a higher frequency of pieces are used to their full potential in areas where raw material is predicted to have been scarce. These data suggest that hominins fulfill some aspects of a neutral model of artifact transport, yet likely make directed movements to transport tools to specific places on the ancient landscape.},
  isbn = {978-1-4419-6861-6}
}

@incollection{brenet_elaboracion_2011,
  title = {Elaboraci\'on de Un Protocolo de Experimentaci\'on L\'itica Para La Comprensi\'on de Los Comportamientos T\'ecnicos y Tecno-Econ\'omicos Durante El {{Paleol\'itico Medio}}},
  booktitle = {La Investigacion Experimental Aplicada a La Arqueologia},
  author = {Brenet, Michel and Bourguignon, Laurence and Folgado, Mila and Ortega, Iluminada},
  editor = {Morgado Rodr{\'i}guez, A. and Baena Preysler, J.},
  year = {2011},
  pages = {77--85},
  publisher = {{Galindo, SL}},
  address = {{Ronda, Malaga}}
}

@article{brenet_elaboration_2009,
  title = {\'Elaboration d'un Protocole d'exp\'erimentation Lithique Pour La Compr\'ehension Des Comportements Techniques et Techno-\'Economiques Au {{Pal\'eolithique}} Moyen},
  author = {Brenet, Michel and Bourguignon, Laurence and Folgado, Mila and Ortega, Illumina},
  year = {2009},
  pages = {60--64},
  publisher = {{Editions de la Maison des Sciences de l'Homme}},
  issn = {2735113086},
  journal = {Les nouvelles de l'Arch\'eologie : Programmes exp\'erimentaux et taphonomiques},
  number = {118}
}

@article{chai_edge_2007,
  title = {Edge Chipping of Brittle Materials: Effect of Side-Wall Inclination and Loading Angle},
  author = {Chai, Herzl and Lawn, Brian R},
  year = {2007},
  volume = {145},
  pages = {159--165},
  issn = {0376-9429},
  journal = {International Journal of Fracture},
  number = {2}
}

@article{chai_universal_2007,
  title = {A Universal Relation for Edge Chipping from Sharp Contacts in Brittle Materials: A Simple Means of Toughness Evaluation},
  author = {Chai, Herzl and Lawn, Brian R},
  year = {2007},
  volume = {55},
  pages = {2555--2561},
  issn = {1359-6454},
  journal = {Acta Materialia},
  number = {7}
}

@article{chaudhri_dynamic_2015,
  title = {Dynamic Fracture of Inorganic Glasses by Hard Spherical and Conical Projectiles},
  author = {Chaudhri, M Munawar},
  year = {2015},
  volume = {373},
  pages = {20140135},
  issn = {1364-503X},
  journal = {Philosophical Transactions of the Royal Society A: Mathematical, Physical and Engineering Sciences},
  number = {2038}
}

@article{chen_contact_1995,
  title = {Contact Mechanics of {{Hertzian}} Cone Cracking},
  author = {Chen, SY and Farris, TN and Chandrasekari, S},
  year = {1995},
  volume = {32},
  pages = {329--340},
  issn = {0020-7683},
  journal = {International journal of solids and structures},
  number = {3-4}
}

@inproceedings{chen_influence_1989,
  title = {Influence of Tangential Stress on the Impact Damage of Soda-Lime Glass with Spherical Projecticles},
  booktitle = {18th {{Intl Congress}} on {{High Speed Photography}} and {{Photonics}}},
  author = {Chen, Liang-Yi and Chaudhri, Mohammad M},
  year = {1989},
  volume = {1032},
  pages = {955},
  isbn = {0277-786X}
}

@article{clarkson_estimating_2011-1,
  title = {Estimating Original Flake Mass from {{3D}} Scans of Platform Area},
  author = {Clarkson, Chris and Hiscock, Peter},
  year = {2011},
  volume = {38},
  pages = {1062--1068},
  issn = {0305-4403},
  journal = {Journal of Archaeological Science},
  number = {5}
}

@article{cotterell_essential_1985,
  title = {The Essential Mechanics of Conchoidal Flaking},
  author = {Cotterell, Brian and Kamminga, Johan and Dickson, Frank P},
  year = {1985},
  volume = {29},
  pages = {205--221},
  issn = {0376-9429},
  journal = {International Journal of Fracture},
  number = {4}
}

@article{cotterell_formation_1987,
  title = {The Formation of Flakes},
  author = {Cotterell, B. and Kamminga, J.},
  year = {1987},
  pages = {675--708},
  journal = {American Antiquity}
}

@incollection{cotterell_mechanics_1979,
  title = {The Mechanics of Flaking},
  booktitle = {Lithic {{Usewear Analysis}}},
  author = {Cotterell, Brian and Kamminga, Johan},
  editor = {Hayden, Brian},
  year = {1979},
  pages = {97--112},
  publisher = {{Academic Press}},
  address = {{New York}}
}

@article{davis_quantifying_1998,
  title = {Quantifying {{Lithic Curation}}: {{An Experimental Test}} of {{Dibble}} and {{Pelcin}}'s {{Original Flake}}-{{Tool Mass Predictor}}},
  author = {Davis, Zachary J. and Shea, John J.},
  year = {1998},
  month = jul,
  volume = {25},
  pages = {603--610},
  issn = {0305-4403},
  doi = {10.1006/jasc.1997.0255},
  abstract = {This paper describes an experimental test of a method proposed by Dibble \& Pelcin (1995) for reconstructing the original flake mass from striking platform dimensions. The results of this test indicate that while there is a correlation between flake mass and flake attributes for hard-hammer lithic production systems, using the specific variables identified by Dibble \& Pelcin (exterior platform angle and platform thickness) consistently underestimates original flake mass. The reasons for this discrepancy and possible future research directions to resolve it are explored.},
  journal = {Journal of Archaeological Science},
  keywords = {CURATION,EXPERIMENTAL ARCHAEOLOGY,LITHIC TECHNOLOGY,MEASUREMENT},
  number = {7}
}

@article{dibble_effect_1995,
  title = {The {{Effect}} of {{Hammer Mass}} and {{Velocity}} on {{Flake Mass}}},
  author = {Dibble, H. L. and Pelcin, A.},
  year = {1995},
  volume = {22},
  pages = {429--439},
  journal = {Journal of Archaeological Science}
}

@article{dibble_introducing_2009-1,
  title = {Introducing a New Experimental Design for Controlled Studies of Flake Formation: Results for Exterior Platform Angle, Platform Depth, Angle of Blow, Velocity, and Force},
  author = {Dibble, Harold L and Rezek, Zeljko},
  year = {2009},
  volume = {36},
  pages = {1945--1954},
  issn = {0305-4403},
  journal = {Journal of Archaeological Science},
  number = {9}
}

@article{dibble_new_1981-1,
  title = {New Experimental Evidence on the Relation between Percussion Flaking and Flake Variation},
  author = {Dibble, Harold L and Whittaker, John C},
  year = {1981},
  volume = {8},
  pages = {283--296},
  issn = {0305-4403},
  journal = {Journal of Archaeological Science},
  number = {3}
}

@article{dibble_platform_1997,
  title = {Platform Variability and Flake Morphology: A Comparison of Experimental and Archaeological Data and Implications for Interpreting Prehistoric Lithic Technological Strategies},
  author = {Dibble, Harold L},
  year = {1997},
  volume = {22},
  pages = {150--170},
  issn = {0197-7261},
  journal = {Lithic technology},
  number = {2}
}

@article{dogandzic_edge_2015,
  title = {Edge {{Length}} and {{Surface Area}} of a {{Blank}}: {{Experimental Assessment}} of {{Measures}}, {{Size Predictions}} and {{Utility}}},
  author = {Dogand{\v z}i{\'c}, Tamara and Braun, David R. and McPherron, Shannon P.},
  year = {2015},
  month = sep,
  volume = {10},
  pages = {e0133984},
  doi = {10.1371/journal.pone.0133984},
  abstract = {Blank size and form represent one of the main sources of variation in lithic assemblages. They reflect economic properties of blanks and factors such as efficiency and use life. These properties require reliable measures of size, namely edge length and surface area. These measures, however, are not easily captured with calipers. Most attempts to quantify these features employ estimates; however, the efficacy of these estimations for measuring critical features such as blank surface area and edge length has never been properly evaluated. In addition, these parameters are even more difficult to acquire for retouched implements as their original size and hence indication of their previous utility have been lost. It has been suggested, in controlled experimental conditions, that two platform variables, platform thickness and exterior platform angle, are crucial in determining blank size and shape meaning that knappers can control the interaction between size and efficiency by selecting specific core angles and controlling where fracture is initiated. The robustness of these models has rarely been tested and confirmed in context other than controlled experiments. In this paper, we evaluate which currently employed caliper measurement methods result in the highest accuracy of size estimations of blanks, and we evaluate how platform variables can be used to indirectly infer aspects of size on retouched artifacts. Furthermore, we investigate measures of different platform management strategies that control the shape and size of artifacts. To investigate these questions, we created an experimental lithic assemblage, we digitized images to calculate 2D surface area and edge length, which are used as a point of comparison for the caliper measurements and additional analyses. The analysis of aspects of size determinations and the utility of blanks contributes to our understanding of the technological strategies of prehistoric knappers and what economic decisions they made during process of blank production.},
  journal = {PLOS ONE},
  number = {9}
}

@article{dogandzic_results_2020,
  title = {The Results of Lithic Experiments Performed on Glass Cores Are Applicable to Other Raw Materials},
  author = {Dogand{\v z}i{\'c}, Tamara and Abdolazadeh, Aylar and Leader, George and Li, Li and McPherron, Shannon P and Tennie, Claudio and Dibble, Harold L},
  year = {2020},
  volume = {12},
  pages = {44},
  issn = {1866-9557},
  journal = {Archaeological and Anthropological Sciences},
  number = {2}
}

@article{eren_why_2012,
  title = {Why {{Levallois}}? {{A Morphometric Comparison}} of {{Experimental}} `{{Preferential}}' {{Levallois Flakes}} versus {{Debitage Flakes}}},
  author = {Eren, Metin I. and Lycett, Stephen J.},
  year = {2012},
  month = jan,
  volume = {7},
  pages = {e29273},
  publisher = {{Public Library of Science}},
  doi = {10.1371/journal.pone.0029273},
  abstract = {Background Middle Palaeolithic stone artefacts referred to as `Levallois' have caused considerable debate regarding issues of technological predetermination, cognition and linguistic capacities in extinct hominins. Their association with both Neanderthals and early modern humans has, in particular, fuelled such debate. Yet, controversy exists regarding the extent of `predetermination' and `standardization' in so-called `preferential Levallois flakes' (PLFs).   Methodology/Principal Findings Using an experimental and morphometric approach, we assess the degree of standardization in PLFs compared to the flakes produced during their manufacture. PLFs possess specific properties that unite them robustly as a group or `category' of flake. The properties that do so, relate most strongly to relative flake thicknesses across their surface area. PLFs also exhibit significantly less variability than the flakes generated during their production. Again, this is most evident in flake thickness variables. A further aim of our study was to assess whether the particular PLF attributes identified during our analyses can be related to current knowledge regarding flake functionality and utility.   Conclusions/Significance PLFs are standardized in such a manner that they may be considered `predetermined' with regard to a specific set of properties that distinguishes them statistically from a majority of other flakes. Moreover, their attributes can be linked to factors that, based on current knowledge, are desirable features in flake tools (e.g. durability, capacity for retouch, and reduction of torque). As such, our results support the hypothesis that the lengthy, multi-phase, and hierarchically organized process of Levallois reduction was a deliberate, engineered strategy orientated toward specific goals. In turn, our results support suggestions that Levallois knapping relied on a cognitive capacity for long-term working memory. This is consistent with recent evidence suggesting that cognitive distinctions between later Pleistocene hominins such as the Neanderthals and anatomically modern humans were not as sharp as some scholars have previously suggested.},
  journal = {PLOS ONE},
  number = {1}
}

@book{fischer-cripps_introduction_2007,
  title = {Introduction to Contact Mechanics},
  author = {{Fischer-Cripps}, Anthony C},
  year = {2007},
  volume = {101},
  publisher = {{Springer}}
}

@article{frank_theory_1967,
  title = {On the Theory of {{Hertzian}} Fracture},
  author = {Frank, Frederick Charles and Lawn, B\_R},
  year = {1967},
  volume = {299},
  pages = {291--306},
  issn = {0080-4630},
  journal = {Proceedings of the Royal Society of London. Series A. Mathematical and Physical Sciences},
  number = {1458}
}

@article{hiscock_generalization_2010,
  title = {Generalization, Inference and the Quantification of Lithic Reduction},
  author = {Hiscock, Peter and Tabrett, Amy},
  year = {2010},
  volume = {42},
  pages = {545--561},
  issn = {0043-8243},
  journal = {World Archaeology},
  number = {4}
}

@article{hu_hertzian_1996,
  title = {On the {{Hertzian}} Fatigue Cone Crack Propagation in Ceramics},
  author = {Hu, Shoufeng and Chen, Zheng and Mecholsky, John J},
  year = {1996},
  volume = {79},
  pages = {295--307},
  issn = {0376-9429},
  journal = {International journal of fracture},
  number = {3}
}

@incollection{jaubert_mousterien_2008,
  title = {Le {{Moust\'erien R\'ecent Du P\'erigord Noir}} : {{Quoi De Neuf}} ?},
  booktitle = {Les {{Soci\'et\'es}} Du {{Pal\'eolithique}} Dans Un {{Grand Sud}}-Ouest de La {{France}}: Nouveaux Gisements, Nouveaux R\'esultats, Nouvelles M\'ethodes},
  author = {Turq, A. and Dibble, H. and Faivre, J.-P. and Goldberg, P. and McPherron, S. J. P. and Sandgathe, D.},
  editor = {Jaubert, J. and Bordes, J.-G. and Ortega, I.},
  year = {2008},
  pages = {83--94},
  publisher = {{M\'emoire de la Soci\'et\'e Pr\'ehistorique Fran\c{c}aise 48}}
}

@article{kocer_angle_1998,
  title = {Angle of {{Hertzian}} Cone Cracks},
  author = {Kocer, Cenk and Collins, Richard E},
  year = {1998},
  volume = {81},
  pages = {1736--1742},
  issn = {0002-7820},
  journal = {Journal of the American ceramic Society},
  number = {7}
}

@article{lawn_computer_1974,
  title = {A Computer Simulation Study of {{Hertzian}} Cone Crack Growth},
  author = {Lawn, BR and Wilshaw, TR and Hartley, NEW},
  year = {1974},
  volume = {10},
  pages = {1--16},
  issn = {0376-9429},
  journal = {International Journal of fracture},
  number = {1}
}

@article{leader_effects_2017,
  title = {The Effects of Platform Beveling on Flake Variation},
  author = {Leader, George and Abdolahzadeh, Aylar and Lin, Sam C and Dibble, Harold L},
  year = {2017},
  volume = {16},
  pages = {213--223},
  issn = {2352-409X},
  journal = {Journal of Archaeological Science: Reports}
}

@article{lin_utility_2013-1,
  title = {On the Utility and Economization of Unretouched Flakes: The Effects of Exterior Platform Angle and Platform Depth},
  author = {Lin, Sam C and Rezek, Zeljko and Braun, David and Dibble, Harold L},
  year = {2013},
  volume = {78},
  pages = {724--745},
  issn = {0002-7316},
  journal = {American Antiquity},
  number = {4}
}

@article{magnani_flake_2014-1,
  title = {Flake Variation in Relation to the Application of Force},
  author = {Magnani, Matthew and Rezek, Zeljko and Lin, Sam C and Chan, Annie and Dibble, Harold L},
  year = {2014},
  volume = {46},
  pages = {37--49},
  issn = {0305-4403},
  journal = {Journal of Archaeological Science}
}

@inproceedings{marimuthu_spherical_2016,
  title = {Spherical Indentation Cracking in Brittle Materials: {{An XFEM}} Study},
  booktitle = {2016 7th {{International Conference}} on {{Mechanical}} and {{Aerospace Engineering}} ({{ICMAE}})},
  author = {Marimuthu, Karuppasamy Pandian and Rickhey, Felix and Lee, Hyungyil and Lee, Jin Haeng},
  year = {2016},
  pages = {267--273},
  publisher = {{IEEE}},
  isbn = {1-4673-8829-7}
}

@article{mcelreath_sizing_2018,
  title = {Sizing up Human Brain Evolution},
  author = {McElreath, Richard},
  year = {2018},
  pages = {496--497},
  doi = {doi: 10.1038/d41586-018-05197-8}
}

@article{mourre_early_2010,
  title = {Early {{Use}} of {{Pressure Flaking}} on {{Lithic Artifacts}} at {{Blombos Cave}}, {{South Africa}}},
  author = {Mourre, Vincent and Villa, Paola and Henshilwood, Christopher S.},
  year = {2010},
  month = oct,
  volume = {330},
  pages = {659--662},
  doi = {10.1126/science.1195550},
  abstract = {Pressure flaking is a method of forming points, grooves, and notches on stone tools in which a tool is pressed up against another stone, instead of striking it. It has been thought to be a fairly recent innovation, arising in the Upper Paleolithic 20,000 or so years ago. Mourre et al. (p. 659), show that tools from Blombos Cave, dating to about 75,000 years ago, have grooves and patterns resembling production by heat treatment followed by pressure flaking. Replication experiments were performed using similar source material followed by microscopic study of the tools. Despite the evidence for an early innovation, it seems that pressure flaking was not used widely elsewhere until much later; thus, such early innovations may have been sporadic ephemeral.Pressure flaking has been considered to be an Upper Paleolithic innovation dating to \textasciitilde 20,000 years ago (20 ka). Replication experiments show that pressure flaking best explains the morphology of lithic artifacts recovered from the \textasciitilde 75-ka Middle Stone Age levels at Blombos Cave, South Africa. The technique was used during the final shaping of Still Bay bifacial points made on heat-treated silcrete. Application of this innovative technique allowed for a high degree of control during the detachment of individual flakes, resulting in thinner, narrower, and sharper tips on bifacial points. This technology may have been first invented and used sporadically in Africa before its later widespread adoption.},
  journal = {Science},
  number = {6004}
}

@article{muller_estimating_2014,
  title = {Estimating Original Flake Mass on Blades Using {{3D}} Platform Area: Problems and Prospects},
  author = {Muller, Antoine and Clarkson, Chris},
  year = {2014},
  volume = {52},
  pages = {31--38},
  issn = {0305-4403},
  journal = {Journal of Archaeological Science}
}

@incollection{ortega_cordellat_produccion_2013,
  title = {La Producci\'on Laminar Durante El {{Paleol\'itico Medio}} En El Norte y Sudoeste de {{Francia}}: El Aporte de La Experimentaci\'on},
  booktitle = {Experimentaci\'on En Arqueolog\'ia. {{Estudio}} y Difusi\'on Del Pasado},
  author = {Ortega Cordellat, Iluminada and Locht, Jean-Luc and Soressi, Marie and R{\'i}os Garaizar, Joseba and Bourguignon, Laurence and Blaser, Fr{\'e}derique and Goval, {\'E}milie and Grigoletto, Fr{\'e}d{\'e}ric and Sellier, Nathalie},
  editor = {Palomo, A. and Piqu{\'e}, R.},
  year = {2013},
  pages = {219--228},
  publisher = {{Museu d'Arqueologia de Catalunya}},
  isbn = {84-393-9024-6},
  series = {Serie {{Monogr\'afica}} Del {{MAC}}-{{Girona}}}
}

@article{pelcin_effect_1997,
  title = {The Effect of Core Surface Morphology on Flake Attributes: Evidence from a Controlled Experiment},
  author = {Pelcin, Andrew W.},
  year = {1997},
  volume = {24},
  pages = {749--756},
  issn = {0305-4403},
  journal = {Journal of Archaeological Science},
  number = {8}
}

@article{pelcin_effect_1997-1,
  title = {The Effect of Indentor Type on Flake Attributes: Evidence from a Controlled Experiment},
  author = {Pelcin, Andrew W.},
  year = {1997},
  volume = {24},
  pages = {613--621},
  issn = {0305-4403},
  journal = {Journal of Archaeological Science},
  number = {7}
}

@article{pelcin_formation_1997,
  title = {The Formation of Flakes: The Role of Platform Thickness and Exterior Platform Angle in the Production of Flake Initiations and Terminations},
  author = {Pelcin, Andrew W.},
  year = {1997},
  volume = {24},
  pages = {1107--1113},
  issn = {0305-4403},
  journal = {Journal of Archaeological Science},
  number = {12}
}

@manual{r_core_team_r_2018,
  title = {R: {{A}} Language and Environment for Statistical Computing},
  author = {{R Core Team}},
  year = {2018},
  address = {{Vienna, Austria}},
  organization = {{R Foundation for Statistical Computing}},
  type = {Manual}
}

@article{rezek_relative_2011-1,
  title = {The Relative Effects of Core Surface Morphology on Flake Shape and Other Attributes},
  author = {Rezek, Zeljko and Lin, Sam and Iovita, Radu and Dibble, Harold L},
  year = {2011},
  volume = {38},
  pages = {1346--1359},
  issn = {0305-4403},
  journal = {Journal of Archaeological Science},
  number = {6}
}

@article{rezek_two_2018,
  title = {Two Million Years of Flaking Stone and the Evolutionary Efficiency of Stone Tool Technology},
  author = {Re{\v z}ek, {\v Z}eljko and Dibble, Harold L. and McPherron, Shannon P. and Braun, David R. and Lin, Sam C.},
  year = {2018},
  month = mar,
  pages = {1},
  issn = {2397-334X},
  doi = {10.1038/s41559-018-0488-4},
  abstract = {Stone tools are taken as signatures of hominin behavioural evolution, but we don't know how exactly they conferred advantages in adaptation. Here a two-million-year dataset of stone flakes reassesses the evolutionary efficiency of this technology.},
  copyright = {2018 The Author(s)},
  file = {C\:\\Users\\mcpherro\\mpiCloud\\Shannons\\Bibliography\\storage\\ZFYTPZTQ\\Režek et al. - 2018 - Two million years of flaking stone and the evoluti.pdf;C\:\\Users\\mcpherro\\mpiCloud\\Shannons\\Bibliography\\storage\\8P98ZBR8\\s41559-018-0488-4.html},
  journal = {Nature Ecology \& Evolution},
  language = {en}
}

@article{roesler_brittle_1956,
  title = {Brittle Fractures near Equilibrium},
  author = {Roesler, FC},
  year = {1956},
  volume = {69},
  pages = {981--992},
  issn = {0370-1301},
  journal = {Proceedings of the Physical society. section B},
  number = {10}
}

@article{shott_flake_2000,
  title = {Flake {{Size}} from {{Platform Attributes}}: {{Predictive}} and {{Empirical Approaches}}},
  author = {Shott, Michael J. and Bradbury, Andrew P. and Carr, Philip J. and Odell, George H.},
  year = {2000},
  month = oct,
  volume = {27},
  pages = {877--894},
  issn = {0305-4403},
  doi = {10.1006/jasc.1999.0499},
  abstract = {Differences between tools' original and discarded sizes bear on classification, curation and other interpretive issues in Palaeolithic archaeology. Recent experiments demonstrated significant relationships between platform size and original flake size but also generated controversy about the relative importance of empirical and theoretical platform variables in determining flake size. Depending on the nature and strength of the relationships, original size might be calculated from platform variables, often retained in discarded tools. We examine the platform\textendash flake relationship in Pelcin's controlled data and two replicated assemblages. As Pelcin suggested, theoretical platform variables predict flake size only with stringent assumptions. Empirically, log-size regresses consistently upon log-platform size in hard-hammer but not in soft-hammer flakes. A universal relationship between variables exists in the assemblages, but only in hard-hammer flakes which, in any case, were more likely to be used as tools.},
  journal = {Journal of Archaeological Science},
  keywords = {CURATION,EXPERIMENT,FLAKE SIZE,LITHICS,PLATFORM},
  number = {10}
}

@article{speth_experimental_1974,
  title = {Experimental Investigations of Hard-Hammer Percussion Flaking},
  author = {Speth, John D},
  year = {1974},
  volume = {17},
  pages = {7--36},
  journal = {Tebiwa},
  number = {1}
}

@article{speth_mechanical_1972,
  title = {Mechanical Basis of Percussion Flaking},
  author = {Speth, John D},
  year = {1972},
  pages = {34--60},
  journal = {American Antiquity}
}

@article{speth_miscellaneous_1975,
  title = {Miscellaneous Studies in Hard-Hammer Percussion Flaking: The Effects of Oblique Impact},
  author = {Speth, John D},
  year = {1975},
  volume = {40},
  pages = {203--207},
  issn = {0002-7316},
  journal = {American Antiquity},
  number = {2Part1}
}

@article{speth_role_1981,
  title = {The Role of Platform Angle and Core Size in Hard-Hammer Percussion Flaking},
  author = {Speth, John D},
  year = {1981},
  volume = {10},
  pages = {16--21},
  issn = {0197-7261},
  journal = {Lithic Technology},
  number = {1}
}

@article{wang_comparative_2017,
  title = {A Comparative Study of Numerical Modelling Techniques for the Fracture of Brittle Materials with Specific Reference to Glass},
  author = {Wang, Xing-er and Yang, Jian and Liu, Qing-feng and Zhang, Yang-mei and Zhao, Chenjun},
  year = {2017},
  volume = {152},
  pages = {493--505},
  publisher = {{Elsevier}},
  issn = {0141-0296},
  journal = {Engineering Structures}
}
